# Supplementary material for: Brain Cholesterol Biosynthetic Pathway Is Altered in a Preclinical Model of Fragile X Syndrome
Source: Int J Mol Sci. 2022 Mar 21;23(6):3408. doi: 10.3390/ijms23063408 (PMC8955806; doi:10.3390/ijms23063408)
Supplement: Supplementary file 1 [file ijms-23-03408-s001.zip]

Archive with 1 entries (1 files):
- ijms-1551439-supplementary.pdf
